# Supplementary material for: Neighborhood Conditions and Type 2 Diabetes Risk among Latino Adolescents with Obesity in Phoenix
Source: Int J Environ Res Public Health. 2022 Jun 28;19(13):7920. doi: 10.3390/ijerph19137920 (PMC9265310; doi:10.3390/ijerph19137920)
Supplement: Supplementary file 1 [file ijerph-19-07920-s001.zip]

Archive with 1 entries (1 files):
- ijerph-1766735-supplementary.pdf
